# Supplementary material for: Pneumococcal Vaccination for Children in Asian Countries: A Systematic Review of Economic Evaluation Studies
Source: Vaccines (Basel). 2020 Jul 30;8(3):426. doi: 10.3390/vaccines8030426 (PMC7564215; doi:10.3390/vaccines8030426)
Supplement: Supplementary file 1 [file vaccines-08-00426-s001.zip]

Archive with 2 entries (2 files):
- Supplementary Material PRISMA 2009 checklist Systematic Review PCV.pdf
- Supplementary Material Search Strategy.pdf
